# Supplementary material for: Role of the Gene ndufs8 Located in Respiratory Complex I from Monascus purpureus in the Cell Growth and Secondary Metabolites Biosynthesis
Source: J Fungi (Basel). 2022 Jun 22;8(7):655. doi: 10.3390/jof8070655 (PMC9319538; doi:10.3390/jof8070655)
Supplement: Supplementary file 1 [file jof-08-00655-s001.zip]

Archive with 10 entries (10 files):
- Table S1.pdf
- Table S10.pdf
- Table S2.pdf
- Table S3.pdf
- Table S4.pdf
- Table S5.pdf
- Table S6.pdf
- Table S7.pdf
- Table S8.pdf
- Table S9.pdf
